# Supplementary material for: Enhancing the scalability of Wolbachia-based vector-borne disease management: time and temperature limits for storage and transport of Wolbachia-infected Aedes aegypti eggs for field releases
Source: Parasit Vectors. 2023 Mar 18;16:108. doi: 10.1186/s13071-023-05724-1 (PMC10024388; doi:10.1186/s13071-023-05724-1)
Supplement: Supplementary file 2 — Additional file 2: Dataset S1: Statistical outputs. [file 13071_2023_5724_MOESM2_ESM.xlsx]

## Sheet: Statistical Outputs
Experiment	Measurement	Statistical test	Comparison	Degrees of Freedom	F-statistic	Chi-squared	t value	Z	P-value	Significance indicator
Wolbachia Strain Comparison	Hatch rate (two repeats)	Generalised linear model	Hatch rate : repeat	1	32.0734	na	na	na	3.413e-08	****
			Hatch rate : encapsulation	1	2.0644	na	na	na	0.151797	ns
			Hatch rate : storage time	7	8.6412	na	na	na	1.106e-09	****
			Hatch rate: Wolbachia strain	1	80.3025	na	na	na	<2.2e-16	****
	Emergence rate (two repeats)	Generalised linear model	Emergence rate : repeat	1	43.4795	na	na	na	4.17e-10	****
			Emergence rate : encapsulation	1	0.0143	na	na	na	0.90485	ns
			Emergence rate : storage time	4	12.8296	na	na	na	2.932e-09	****
	Normalised Wolbachia density (two repeats)	Wilcoxon signed-rank test	Wolbachia density : repeat	1	na	na	na	-8.21065	<0.00000000000000022	****
			Wolbachia density : encapsulation	na	na	na	na	-0.122756	0.9023	ns
		Kruskal-Wallis	Wolbachia density : storage time	2	na	11.984	na	na	0.002498	**
Capsule Storage Temperature	Hatch rate (two repeats)	Generalised linear model	Hatch rate : repeat	1	45.3683	na	na	na	<0.00000000000000022	****
			Hatch rate : encapsulation	1	19.816	na	na	na	1.345e-05	****
			Hatch rate : storage time	8	28.8264	na	na	na	< 2.2e-16	****
			Hatch rate : temperature	1	4.9279	na	na	na	0.027429	****
	Emergence rate	Kruskal-Wallis	Emergence rate : temperature	1	na	1.1977	na	na	0.2738	ns
			Emergence rate : encapsulation	1	na	0.19673	na	na	0.6574	ns
			Emergence rate : time	5	na	29.352	na	na	1.978e-05	****
	Normalised Wolbachia density	Kruskal-Wallis	Wolbachia density : encapsulation	1	na	1.164	na	na	0.2806	ns
			Wolbachia density : time	5	na	151.67	na	na	2.2e-16	****
			Wolbachia density : temperature	1	na	6.6374	na	na	0.009986	*
Lethal Temperature - Cold	Hatch rate (two repeats)	ANOVA	Hatch rate : repeat	1	na	0.26932	na	na	0.6038	ns
			Hatch rate : temperature	2	na	0.848	na	na	0.6544	ns
			Hatch rate : storage time	2	na	1.68429	na	na	0.4308	ns
	Normalised Wolbachia density (two repeats)	Wilcoxon signed-rank test	wMel - Wolbachia density : repeat	na	na	na	na	-8.21065	<0.00000000000000022	****
			wAlbB - Wolbachia density : repeat	na	na	na	na	-8.21065	<0.00000000000000022	****
Lethal Temperature - Hot	Hatch rate (two repeats)	ANOVA	Hatch rate : repeat	na	na	0.0858	na	na	0.76957	ns
			Hatch rate : temperature	na	na	26.8089	na	na	1.508e-06	ns
			Hatch rate : storage time	na	na	26.9863	na	na	1.38e-06	ns
	Normalised Wolbachia density (two repeats)	Wilcoxon signed-rank test	wMel - Wolbachia density : repeat	na	na	na	na	-8.21065	<0.00000000000000022	****
			wAlbB - Wolbachia density : repeat	na	na	na	na	-8.21065	<0.00000000000000022	****

## Sheet: Post-hoc comparisons
Experiment	Measurement	Figure	Group	Statistical test	Comparison	Degrees of Freedom	F-statistic	Chi-squared	Z	T	P-value	Significance indicator
Wolbachia Strain Comparison	Hatch rate	1.a	All	ANOVA	Hatch rate : encapsulation	1	9.1727	na	na	na	0.7791	ns
					Hatch rate : storage time	1	31.9372	na	na	na	3.093e-14	****
			WT	Pairwise comparison	WT Control - Week 0 v 8	na	na	na	5.292	na	<.0001	****
					WT Capsule - Week 0 v 8	na	na	na	0.333	na	0.9974	ns
			wMel		wMel Control - Week 0 v 8	na	na	na	3.003	na	0.0224	*
					wMel Capsule - Week 0 v 8	na	na	na	1.984	na	0.2737	ns
			wAlbB		wAlbB Control - Week 0 v 8	na	na	na	2.522	na	0.0857	ns
					wAlbB Capsule - Week 0 v 8	na	na	na	3.055	na	0.0191	*
		S1.a	WT	Kruskal-Wallis	WT- Control : time	7	na	11.374	ns	na	<.0001	****
					WT- Capsule : time	7	na	14.867	ns	na	0.1231	ns
					WT- hatch rate : encapsulation	1	na	0.32233	na	na	0.5702	ns
			wMel		wMel- Control : time	7	na	0.099	ns	na	5.962e-05	****
					wMel- Capsule : time	7	na	17.702	ns	na	0.01339	*
					wMel- hatch rate : encapsulation	1	na	6.3169	na	na	0.01196	*
			wAlbB		wAlbB- Control : time	7	na	29.71	ns	na	0.0001073	***
					wAlbB- Capsule : time	7	na	0.3755	ns	na	0.6142	ns
					wAlbB- hatch rate : encapsulation	1	na	7.4009	na	na	0.006519	**
	Emergence rate	1.a	All	Generalised linear model	Emergence rate : time	na	na	na	0.733	na	0.4656	ns
					Emergence rate : encapsulation	na	na	na	-1.915	na	0.0592	ns
		S1.b	All	Kruskal-Wallis	Emergence rate : encapsulation	1	na	na	0.29454	na	0.5873	ns
					Emergence rate : time	5	na	na	26.367	na	2.669e-05	****
			WT	Kruskal-Wallis	WT- Control : time	4	na	10.331	ns	na	0.03521	*
					WT- Capsule : time	4	na	6.144	ns	na	0.1886	ns
			wMel		wMel- Control : time	4	na	4.572	ns	na	0.3341	ns
					wMel- Capsule : time	4	na	5.4878	ns	na	0.2408	ns
			wAlbB		wAlbB- Control : time	4	na	10.782	ns	na	0.02913	*
					wAlbB- Capsule : time	4	na	15.795	ns	na	0.003307	**
	Normalised Wolbachia density	1.c	All	Generalised linear model	Wolbachia density : storage time	na	na	na	na	-2.71	0.0076	**
					Wolbachia density : encapsulation	na	na	na	na	-1.412	0.159	ns
		S1.c	All	Kruskal-Wallis	Wolbachia density : encapsulation	1	na	na	1.2431	na	0.2649	ns
					Wolbachia density : time	2	na	na	90.93	na	2.2e-16	****
					wMel- Control : capsule	1	na	na	9.1189	ns	0.00253	**
					wAlbB- Control : capsule	1	na	na	0.056301	ns	0.8124	ns
Capsule Storage Temperature	Hatch rate	2.a	All	ANOVA	Hatch rate : time	1	24.1178	na	na	na	2.125e-07	****
					Hatch rate : encapsulation	1	33.1021	na	na	na	0.0011332	**
					Hatch rate : temperature	1	2.4704	na	na	na	0.05435	ns
			18°C		18°C- Control : time	1	na	na	44.252	na	6.588e-08	****
					18°C- Capsule : time	1	na	na	11.657	na	0.07008	ns
			22°C		22°C- Control : time	1	na	na	23.711	na	0.0005901	***
					22°C- Capsule : time	1	na	na	5.9795	na	0.4255	ns
			na	Pairwise Comparison	18°C - control : capsule	na	na	na	-3.192	na	0.0014	**
			na		22°C - control : capsule	na	na	na	-1.118	na	0.2634	ns
			na		Capsule- 18°C : 22°C	na	na	na	2.124	na	0.0337	*
			na		Control - 18°C : 22°C	na	na	na	3.521	na	0.0004	***
			18°C		18°C control - Week 0 : 8	na	na	na	3.804	na	0.004	**
					18°C capsule - Week 0 : 8	na	na	na	-0.279	na	1	ns
			22°C		22°C control - Week 0 : 8	na	na	na	5.38	na	<.0001	****
					22°C capsule - Week 0 : 8	na	na	na	3.568	na	0.01	*
		S2	na	Kruskal-Wallis	18°C - control : capsule	1	na	3.2002	na	na	0.07363	ns
			na		22°C - control : capsule	1	na	5.7364	na	na	0.01662	*
			18°C		18°C- Control : time	5	na	16.923	na	na	0.004649	**
					18°C- Capsule : time	5	na	17.434	na	na	0.003747	**
			22°C		22°C- Control : time	5	na	7.1574	na	na	0.2092	ns
					22°C- Capsule : time	5	na	23.467	na	na	0.0002748	***
			na		Control - 18°C : 22°C	1	na	1.9938	na	na	0.1579	ns
			na		Capsule - 18°C : 22°C	1	na	4.628	na	na	0.03145	*
	Emergence rate	2.b	18°C	Kruskal-Wallis	18°C- Control : time	5	na	12.462	na	na	0.02897	*
					18°C- Capsule : time	5	na	9.8774	na	na	0.07878	ns
			22°C		22°C- Control : time	5	na	0.435	na	na	0.002448	**
					22°C- Capsule : time	5	na	3.0748	na	na	0.6884	ns
			na		18°C control - Week 0 : 8	na	na	na	-3.51728	na	0.000436	***
			na		18°C capsule - Week 0 : 8	na	na	na	-2.55562	na	0.0106	*
			na		22°C control - Week 0 : 8	na	na	na	-0.903991	na	0.366	ns
			na		22°C capsule - Week 0 : 8	na	na	na	-0.938476	na	0.348	ns
	Normalised Wolbachia density	2.c	18°C	Kruskal-Wallis	18°C - Control : capsule	1	na	3.1687	na	na	0.07506	ns
				Wilcoxon signed-rank test	18°C control - Week 0 : 8	na	na	na	-3.51734	na	0.0004359	***
					18°C capsule - Week 0 : 8	na	na	na	-2.55496	na	0.01062	*
			22°C	Kruskal-Wallis	22°Ç - Control : capsule	1	na	0.11996	na	na	0.7291	ns
				Wilcoxon signed-rank test	22°C control - Week 0 : 8	na	na	na	-0.903426	na	0.3663	ns
					22°C capsule - Week 0 : 8	na	na	na	-0.938281	na	0.3481	ns
Lethal Temperature - Cold	Hatch rate	3.a-c	WT	ANOVA	WT Hatch rate : temperature	2	na	0.2898	0.2862	na	0.86666	ns
					WT Hatch rate : time	2	na	1.2949	15.9154	na	0.00035	***
			wMel		wMel Hatch rate : temperature	2	na	1.2805	0.4519	na	0.7978	ns
					wMel Hatch rate : time	2	na	9.4616	3.4632	na	0.177	ns
			wAlbB		wAlbB Hatch rate : temperature	2	na	3.2749	7.3109	na	0.02585	*
					wAlbB Hatch rate : time	2	na	1.2963	0.0099	na	0.99505	ns
			WT	Pairwise comparison	26°C : 12°C	na	na	na	0.148	na	0.988	ns
					26°C : 4°C	na	na	na	-0.273	na	0.9598	ns
			wMel		26°C : 12°C	na	na	na	-0.282	na	0.957	ns
					26°C : 4°C	na	na	na	0.507	na	0.8679	ns
			wAlbB		26°C : 12°C	na	na	na	-0.685	na	0.7721	ns
					26°C : 4°C	na	na	na	-2.672	na	0.0206	*
			WT		26°C - 0 hr : 48 hrs	na	na	na	-2.799	na	0.0142	*
					12°C- 0 hr : 48 hrs	na	na	na	-2.051	na	0.1002	ns
					4°C- 0 hr : 48 hrs	na	na	na	-1.638	na	0.2295	ns
			wMel		26°C - 0 hr : 48 hrs	na	na	na	-0.025	na	0.9996	ns
					12°C- 0 hr : 48 hrs	na	na	na	-0.443	na	0.8976	ns
					4°C- 0 hr : 48 hrs	na	na	na	0.071	na	0.9973	ns
			wAlbB		26°C - 0 hr : 48 hrs	na	na	na	1.755	na	0.185	ns
					12°C- 0 hr : 48 hrs	na	na	na	-0.299	na	0.9519	ns
					4°C- 0 hr : 48 hrs	na	na	na	-1.5	na	0.2909	ns
	Normalised Wolbachia density	3.d-e	na	Kruskal-Wallis	wMel Wolbachia density : temperature	2	na	17.614	na	na	0.0001497	***
			na		wAlbB Wolbachia density : temperature	2	na	7.7577	na	na	0.02067	*
			wMel	Wilcoxon signed-rank test	26°C - 0 hr : 48 hrs	na	na	na	-3.29247	na	0.0009931	***
					12°C- 0 hr : 48 hrs	na	na	na	-8.89919	na	2.062e-08	****
					12°C- 8 hrs : 48 hrs	na	na	na	-1.54602	na	0.1221	ns
					4°C- 0 hr : 48 hrs	na	na	na	-6.01275	na	1.824e-09	****
					4°C- 8 hrs : 48 hrs	na	na	na	-0.730311	na	0.4652	ns
			wAlbB		26°C - 0 hr : 48 hrs	na	na	na	-1.02768	na	0.3041	ns
					12°C- 0 hr : 48 hrs	na	na	na	-1.23831	na	0.2156	ns
					12°C- 8 hrs : 48 hrs	na	na	na	-0.201382	na	0.8404	ns
					4°C- 0 hr : 48 hrs	na	na	na	-1.13805	na	0.2551	ns
					4°C- 8 hrs : 48 hrs	na	na	na	-0.260212	na	0.7947	ns
Lethal Temperature - Hot	Hatch rate	4.a-b	na	ANOVA	WT Hatch rate : temperature	2	5.4802	102.522	na	na	2.2e-16	****
			na		wMel Hatch rate : temperature	2	9.8864	49.492	na	na	1.79e-11	****
			na		wAlbB Hatch rate : temperature	2	0.2241	5.8381	na	na	0.053986	ns
			WT	Pairwise comparisons	26°C - 0 hr : 48 hrs	na	na	na	0.021	na	0.9997	ns
					36°C- 0 hr : 48 hrs	na	na	na	0.015	na	0.9999	ns
					40°C- 0 hr : 48 hrs	na	na	na	-7.36	na	<.0001	****
			wMel		26°C - 0 hr : 48 hrs	na	na	na	-1.799	na	0.1699	ns
					36°C- 0 hr : 48 hrs	na	na	na	-0.729	na	0.7464	ns
					40°C- 0 hr : 48 hrs	na	na	na	-9.894	na	<.0001	****
			wAlbB		26°C - 0 hr : 48 hrs	na	na	na	0.572	na	0.8349	ns
					36°C- 0 hr : 48 hrs	na	na	na	-3.713	na	0.0006	**
					40°C- 0 hr : 48 hrs	na	na	na	-3.876	na	0.0003	***
	Normalised Wolbachia density	4.d-e	na	Kruskal-Wallis	wMel Wolbachia density : temperature	2	na	132.78	na	na	< 2.2e-16	****
			na		wAlbB Wolbachia density : temperature	2	na	31.338	na	na	1.567e-07	****
			wMel	Wilcoxon signed-rank test	26°C - 0 hr : 48 hrs	na	na	na	-1.22308	na	0.2213	ns
					36°C- 0 hr : 48 hrs	na	na	na	-1.39207	na	0.1639	ns
					36°C- 8 hrs : 48 hrs	na	na	na	-3.05375	na	0.00226	**
					40°C- 0 hr : 48 hrs	na	na	na	-8.21065	na	2.2e-16	****
					40°C- 8 hrs : 48 hrs	na	na	na	-8.21065	na	2.2e-16	****
			wAlbB		26°C - 0 hr : 48 hrs	na	na	na	-6.39036	na	1.655e-10	****
					36°C- 0 hr : 48 hrs	na	na	na	-3.66795	na	0.0002445	***
					36°C- 8 hrs : 48 hrs	na	na	na	-1.44024	na	0.1498	ns
					40°C- 0 hr : 48 hrs	na	na	na	-8.21065	na	2.2e-16	****
					40°C- 8 hrs : 48 hrs	na	na	na	-8.21065	na	2.2e-16	****
